# Supplementary material for: Gelation Based on Host–Guest Interactions Induced by Multi-Functionalized Nanosheets
Source: Gels. 2021 Aug 4;7(3):106. doi: 10.3390/gels7030106 (PMC8396050; doi:10.3390/gels7030106)
Supplement: Supplementary file 1 [file gels-07-00106-s001.zip]

Archive with 1 entries (1 files):
- gels-1306341-supplementary.pdf
